# Supplementary material for: Genomic Insights into Vector–Pathogen Adaptation in Haemaphysalis longicornis and Rhipicephalus microplus
Source: Pathogens. 2025 Mar 23;14(4):306. doi: 10.3390/pathogens14040306 (PMC12030188; doi:10.3390/pathogens14040306)
Supplement: Supplementary file 1 [file pathogens-14-00306-s001.zip]

Archive with 2 entries (2 files):
- Supplyment figure.pdf
- Supplyment table.xls
