# Supplementary material for: Genomic Insights into Vector–Pathogen Adaptation in Haemaphysalis longicornis and Rhipicephalus microplus
Source: Pathogens. 2025 Mar 23;14(4):306. doi: 10.3390/pathogens14040306 (PMC12030188; doi:10.3390/pathogens14040306)
Supplement: Supplementary file 1 [file pathogens-14-00306-s001.zip › Supplyment table.xls]

## Sheet: Table S2
Table S2. GO enrichment of the selected genes in R. microplus population identified with cross-population methods (Fst, XP-EHH )
ID	Description	P-value	geneID	Count	Category
GO:0014741	negative regulation of muscle hypertrophy	6.10507e-05	LOC119163842/LOC119180297/Rmic04390.gene/Rmic08514.gene	4	GO
GO:1901033	positive regulation of response to reactive oxygen species	0.000174967	LOC119163842/Rmic05876.gene/Rmic08514.gene	3	GO
GO:0061099	negative regulation of protein tyrosine kinase activity	0.000263942	LOC119174175/Rmic17290.gene/Rmic17960.gene/Rmic17961.gene	4	GO
GO:0036474	cell death in response to hydrogen peroxide	0.000405505	LOC119163842/Rmic05876.gene/Rmic08514.gene	3	GO
GO:1903205	regulation of hydrogen peroxide-induced cell death	0.000405505	LOC119163842/Rmic05876.gene/Rmic08514.gene	3	GO
GO:1903209	positive regulation of oxidative stress-induced cell death	0.000405505	LOC119163842/Rmic05876.gene/Rmic08514.gene	3	GO
GO:0002286	T cell activation involved in immune response	0.000438741	LOC119163842/Rmic08514.gene/Rmic17960.gene/Rmic17961.gene	4	GO
GO:2001038	regulation of cellular response to drug	0.00048351	LOC119163842/Rmic05876.gene/Rmic08514.gene	3	GO
GO:0050732	negative regulation of peptidyl-tyrosine phosphorylation	0.00057637	LOC119174175/Rmic17290.gene/Rmic17960.gene/Rmic17961.gene	4	GO
GO:0014896	muscle hypertrophy	0.000750597	LOC119163842/LOC119180297/Rmic04390.gene/Rmic08514.gene/Rmic25617.gene	5	GO
GO:0033227	dsRNA transport	0.000869843	LOC119169172/Rmic11040.gene/Rmic15663.gene/Rmic15664.gene	4	GO
GO:0043500	muscle adaptation	0.00114383	LOC119163842/LOC119180297/Rmic04390.gene/Rmic08514.gene/Rmic25617.gene	5	GO
GO:0010614	negative regulation of cardiac muscle hypertrophy	0.00115428	LOC119163842/LOC119180297/Rmic08514.gene	3	GO
GO:2001025	positive regulation of response to drug	0.00117031	LOC119163842/Rmic05876.gene/Rmic08514.gene/Rmic17961.gene	4	GO
GO:0043403	skeletal muscle tissue regeneration	0.00130336	Rmic04390.gene/Rmic11040.gene/Rmic25617.gene	3	GO
GO:1900409	positive regulation of cellular response to oxidative stress	0.00130336	LOC119163842/Rmic05876.gene/Rmic08514.gene	3	GO
GO:0043968	histone H2A acetylation	0.00182134	LOC119176601/LOC119181030/Rmic02881.gene	3	GO
GO:0035113	embryonic appendage morphogenesis	0.00208248	LOC119161862/Rmic06044.gene/Rmic11040.gene/Rmic17960.gene/Rmic17961.gene	5	GO
GO:0014743	regulation of muscle hypertrophy	0.00209894	LOC119163842/LOC119180297/Rmic04390.gene/Rmic08514.gene	4	GO
GO:0030857	negative regulation of epithelial cell differentiation	0.0022287	LOC119163842/Rmic08514.gene/Rmic25617.gene	3	GO
GO:0045843	negative regulation of striated muscle tissue development	0.00235885	LOC119161862/LOC119163842/Rmic04390.gene/Rmic08514.gene	4	GO
GO:1902884	positive regulation of response to oxidative stress	0.00245187	LOC119163842/Rmic05876.gene/Rmic08514.gene	3	GO
GO:1901862	negative regulation of muscle tissue development	0.00249677	LOC119161862/LOC119163842/Rmic04390.gene/Rmic08514.gene	4	GO
GO:1901031	regulation of response to reactive oxygen species	0.00293852	LOC119163842/Rmic05876.gene/Rmic08514.gene	3	GO
GO:0048635	negative regulation of muscle organ development	0.00294359	LOC119161862/LOC119163842/Rmic04390.gene/Rmic08514.gene	4	GO
GO:0060502	epithelial cell proliferation involved in lung morphogenesis	0.00325927	LOC119163842/Rmic08514.gene	2	GO
GO:0061140	lung secretory cell differentiation	0.00325927	LOC119163842/Rmic08514.gene	2	GO
GO:0098597	observational learning	0.00325927	LOC119163842/Rmic08514.gene	2	GO
GO:0035206	regulation of hemocyte proliferation	0.0034806	LOC119180970/LOC119181030/Rmic02881.gene	3	GO
GO:0097254	renal tubular secretion	0.00377302	LOC119165008/LOC119174280/Rmic17611.gene	3	GO
GO:0035019	somatic stem cell population maintenance	0.00380486	LOC119163842/LOC119181030/Rmic02881.gene/Rmic08514.gene	4	GO
GO:0010312	detoxification of zinc ion	0.00396083	LOC119170563/Rmic13426.gene	2	GO
GO:0000041	transition metal ion transport	0.00417697	LOC119170563/LOC119174280/Rmic13426.gene/Rmic17960.gene/Rmic17961.gene	5	GO
GO:0070301	cellular response to hydrogen peroxide	0.0046341	LOC119163842/Rmic05876.gene/Rmic08514.gene/Rmic19314.gene/Rmic25617.gene	5	GO
GO:0048631	regulation of skeletal muscle tissue growth	0.0047259	LOC119161862/Rmic04390.gene	2	GO
GO:0003300	cardiac muscle hypertrophy	0.00504621	LOC119163842/LOC119180297/Rmic08514.gene/Rmic25617.gene	4	GO
GO:0014897	striated muscle hypertrophy	0.00504621	LOC119163842/LOC119180297/Rmic08514.gene/Rmic25617.gene	4	GO
GO:0098727	maintenance of cell number	0.00512286	LOC119163067/LOC119163842/LOC119176451/LOC119181030/Rmic02881.gene/Rmic08514.gene/Rmic11040.gene/Rmic25617.gene	8	GO
GO:0031223	auditory behavior	0.00555335	LOC119163842/Rmic08514.gene	2	GO
GO:0048617	embryonic foregut morphogenesis	0.00555335	LOC119163842/Rmic08514.gene	2	GO
GO:0098598	learned vocalization behavior or vocal learning	0.00555335	LOC119163842/Rmic08514.gene	2	GO
GO:0030262	apoptotic nuclear changes	0.00584032	Rmic05876.gene/Rmic11040.gene/Rmic19314.gene	3	GO
GO:0006921	cellular component disassembly involved in execution phase of apoptosis	0.00623878	Rmic05876.gene/Rmic11040.gene/Rmic19314.gene	3	GO
GO:0001921	positive regulation of receptor recycling	0.00644203	Rmic17960.gene/Rmic17961.gene	2	GO
GO:0010603	regulation of cytoplasmic mRNA processing body assembly	0.00644203	LOC119162233/LOC119176451	2	GO
GO:0015677	copper ion import	0.00644203	Rmic17960.gene/Rmic17961.gene	2	GO
GO:0042118	endothelial cell activation	0.00644203	LOC119163842/Rmic08514.gene	2	GO
GO:1990359	stress response to zinc ion	0.00644203	LOC119170563/Rmic13426.gene	2	GO
GO:0016445	somatic diversification of immunoglobulins	0.00708345	LOC119163842/LOC119168700/Rmic08514.gene	3	GO
GO:0035172	hemocyte proliferation	0.00708345	LOC119180970/LOC119181030/Rmic02881.gene	3	GO
GO:0032119	sequestering of zinc ion	0.00739083	LOC119170563/Rmic13426.gene	2	GO
GO:0048630	skeletal muscle tissue growth	0.00739083	LOC119161862/Rmic04390.gene	2	GO
GO:0048745	smooth muscle tissue development	0.00739083	LOC119163842/Rmic08514.gene	2	GO
GO:0050820	positive regulation of coagulation	0.00739083	Rmic17960.gene/Rmic17961.gene	2	GO
GO:0050913	sensory perception of bitter taste	0.00739083	LOC119161242/Rmic05861.gene	2	GO
GO:0061088	regulation of sequestering of zinc ion	0.00739083	LOC119170563/Rmic13426.gene	2	GO
GO:0061097	regulation of protein tyrosine kinase activity	0.00767209	LOC119174175/Rmic17290.gene/Rmic17960.gene/Rmic17961.gene	4	GO
GO:0002639	positive regulation of immunoglobulin production	0.00839865	LOC119163842/Rmic08514.gene	2	GO
GO:0060013	righting reflex	0.00839865	LOC119163842/Rmic08514.gene	2	GO
GO:0031047	gene silencing by RNA	0.00900909	LOC119161253/LOC119162233/LOC119176451/LOC119179556/LOC119181030/Rmic02881.gene/Rmic11040.gene	7	GO
GO:0002285	lymphocyte activation involved in immune response	0.00926904	LOC119163842/Rmic08514.gene/Rmic17960.gene/Rmic17961.gene	4	GO
GO:0033151	V(D)J recombination	0.0094644	LOC119163842/Rmic08514.gene	2	GO
GO:0071362	cellular response to ether	0.0094644	LOC119163842/Rmic08514.gene	2	GO
GO:0030326	embryonic limb morphogenesis	0.00961244	Rmic06044.gene/Rmic11040.gene/Rmic17960.gene/Rmic17961.gene	4	GO

## Sheet: Table S3
Table S3. Candidate genes identified with any across-population approaches (Fst and XP-EHH) between SEC and SWC, Related to Figure 3.
CHR	Start	End	Value	Evidence	Genes
8	11280001	11295000	4.82067	Fst	-
10	69245001	69260000	4.27413	Fst	ZCCHC
6	150155001	150170000	3.85663	Fst	THAP9
8	160485001	160500000	3.8411	Fst	SNRK
6	147510001	147525000	3.36125	Fst	-
11	5670001	5680000	3.25047	Fst	-
1	103470001	103495000	3.19623	Fst	CENPB;IS4;Rmic01118;ZNF
6	146860001	146870000	3.18749	Fst	-
3	91015001	91030000	3.06346	Fst	SRSF6
7	18370001	18380000	2.99444	Fst	TRAK1
4	5605001	5620000	2.85889	Fst	-
9	152390001	152405000	2.8367	Fst	DUOX
6	144345001	144355000	2.80052	Fst	-
7	470001	485000	2.73	Fst	WDCP
8	160465001	160480000	2.64739	Fst	-
6	153070001	153085000	2.61456	Fst	Aconitase
4	203615001	203630000	2.55031	Fst	TRMT13
1	18340001	18350000	2.4805	Fst	GIT2
1	3850001	3880000	2.45223	Fst	-
7	1210001	1225000	2.41693	Fst	ZCCHC;GLYCTK
6	153940001	153955000	2.38803	Fst	TMEM50A
11	5450001	5465000	2.38086	Fst	-
3	21205001	21215000	2.37263	Fst	GDI2
9	142255001	142265000	2.35811	Fst	-
5	190550001	190565000	2.35522	Fst	Vacuolar H+ ATPases;LOC119169923
1	7265001	7275000	2.35367	Fst	PHF12
3	21905001	21920000	2.31999	Fst	LOC119164599
3	21625001	21635000	2.31411	Fst	KMT2E
11	1410001	1425000	2.21217	Fst	-
6	152820001	152840000	2.21025	Fst	-
11	6585001	6595000	2.19973	Fst	ERCC6
2	147690001	147705000	2.19195	Fst	-
10	20505001	20525000	2.15984	Fst	LOC119180191
3	229375001	229390000	2.13909	Fst	-
4	6825001	6835000	2.1356	Fst	EIF3D
11	5465001	5475000	2.13169	Fst	-
5	194105001	194120000	2.12322	Fst	RASSF8
10	69260001	69270000	2.12149	Fst	Rmic23408;RBBP6;
7	10555001	10565000	2.11683	Fst	-
3	21990001	22005000	2.04176	Fst	-
2	48135001	48150000	2.01568	Fst	-
1	2820001	2835000	2.0062	Fst	WDR33
1	7495001	7515000	2.00388	Fst	-
5	62500001	62515000	2.00164	Fst	ZNF287
2	79645001	79665000	2.00001	Fst	TUBE1;Rmic05330
2	200330001	200355000	1.99731	Fst	RYa-R;Rmic06595
8	67255001	67270000	1.99379	Fst	UBE2QL1;Rmic19863
1	7765001	7780000	1.97239	Fst	THAP
1	7785001	7800000	1.96498	Fst	-
2	123275001	123285000	1.96327	Fst	-
2	147265001	147280000	1.96211	Fst	Rmic06001;Rmic06002
7	22165001	22175000	1.92599	Fst	LAS1L
11	26870001	26885000	1.9214	Fst	-
3	14690001	14705000	1.8873	Fst	-
9	142910001	142925000	1.88219	Fst	RIF1
4	199320001	199335000	1.87992	Fst	-
6	136540001	136550000	1.8713	Fst	-
11	5885001	5900000	1.86806	Fst	MAPK
5	155345001	155370000	1.85775	Fst	Rmic14227;LOC119169868
2	4165001	4180000	1.83448	Fst	-
2	150405001	150420000	1.7949	Fst	-
11	4380001	4390000	1.77925	Fst	RAD23B
8	107890001	107905000	1.77789	Fst	CNOT1
5	194720001	194730000	1.77577	Fst	-
3	25935001	25945000	1.76937	Fst	-
5	155265001	155300000	1.76396	Fst	ZFP28
4	203465001	203475000	1.735	Fst	-
5	194095001	194105000	1.72223	Fst	-
8	11340001	11350000	1.71834	Fst	TCERG1
5	195375001	195385000	1.71379	Fst	CWC27
10	69615001	69630000	1.71066	Fst	Rmic23423
4	6915001	6930000	1.71065	Fst	-
11	38630001	38645000	1.70481	Fst	-
2	134535001	134550000	1.69251	Fst	Spout1;ENDOG
2	56655001	56665000	1.69095	Fst	-
2	200390001	200400000	1.68632	Fst	-
11	8175001	8185000	1.68478	Fst	LOC119181451
11	9070001	9085000	1.6834	Fst	-
9	148410001	148420000	1.66958	Fst	-
8	55025001	55035000	1.66718	Fst	CASC3
7	16480001	16495000	1.66153	Fst	-
9	148550001	148565000	1.65588	Fst	HSP60
5	155325001	155340000	1.64723	Fst	LOC119170857
6	145185001	145195000	1.64576	Fst	PiggyBac;MBR1L
7	9640001	9650000	1.6431	Fst	-
6	145430001	145440000	1.62898	Fst	LIMR;MBR1L
3	48005001	48020000	1.60758	Fst	-
6	99715001	99725000	1.60719	Fst	DZIP3;TTC3
5	206555001	206565000	1.60154	Fst	-
9	142650001	142660000	1.60009	Fst	-
3	21375001	21385000	1.59344	Fst	LOC119164598
11	2925001	2935000	1.59137	Fst	-
5	160640001	160650000	1.58738	Fst	-
11	38615001	38630000	1.58275	Fst	-
7	3625001	3635000	1.57801	Fst	Rmic16758;Rmic16759;LOC119173519
3	55865001	55875000	1.57366	Fst	XKR6
2	201045001	201055000	1.57281	Fst	-
8	54915001	54925000	1.56237	Fst	-
7	9430001	9440000	1.56183	Fst	LOC119173537
3	91110001	91120000	1.55894	Fst	-
7	15820001	15830000	1.55794	Fst	-
11	4875001	4885000	1.54833	Fst	-
3	145285001	145300000	1.53942	Fst	-
3	14665001	14675000	1.53259	Fst	LOC119162955
6	116295001	116305000	1.52584	Fst	KMT2C
7	67295001	67305000	1.52346	Fst	-
1	43210001	43220000	1.52186	Fst	-
2	200360001	200370000	1.51718	Fst	-
2	186880001	186890000	1.51598	Fst	MAN2B1
5	155300001	155310000	1.51089	Fst	Rmic14226
1	3885001	3895000	1.49582	Fst	-
2	200315001	200325000	1.48756	Fst	-
8	67260001	67270001	8.76654	XP-EHH	UBE2QL1
1	106660001	106670001	7.03246	XP-EHH	-
6	152820001	152830001	6.80597	XP-EHH	Aconitase
4	16170001	16180001	6.67931	XP-EHH	CTSC
2	185510001	185520001	6.40225	XP-EHH	-
10	67180001	67190001	6.24633	XP-EHH	-
2	186890001	186900001	6.05457	XP-EHH	MAN2B1
10	39280001	39290001	6.04782	XP-EHH	-
6	136500001	136510001	5.89088	XP-EHH	-
8	160470001	160480001	5.85088	XP-EHH	SNRK
2	65070001	65080001	5.839	XP-EHH	-
9	33280001	33290001	5.83026	XP-EHH	-
1	3890001	3900001	5.79767	XP-EHH	-
4	200180001	200190001	5.7438	XP-EHH	-
2	186920001	186930001	5.627	XP-EHH	MAN2B1;LOC119161555
1	106820001	106830001	5.55048	XP-EHH	-
5	195610001	195620001	5.54864	XP-EHH	MRPL53;Serine/threonine-protein kinase;Rmic14557
5	155330001	155340001	5.50555	XP-EHH	LOC119170857
5	155290001	155300001	5.48617	XP-EHH	-
6	99690001	99700001	5.45783	XP-EHH	TTC3
1	2650001	2660001	5.43917	XP-EHH	WDR33
1	5220001	5230001	5.37378	XP-EHH	-
7	18600001	18610001	5.33937	XP-EHH	LOC119173410
11	13060001	13070001	5.29396	XP-EHH	-
3	187990001	188000001	5.29071	XP-EHH	ATL2
2	180660001	180670001	5.25701	XP-EHH	-
9	136620001	136630001	5.24542	XP-EHH	HS6ST1
2	186900001	186910001	5.23323	XP-EHH	MAN2B1
2	186880001	186890001	5.20269	XP-EHH	MAN2B1
9	33380001	33390001	5.1855	XP-EHH	-
10	39350001	39360001	5.1854	XP-EHH	5S rRNA
7	71560001	71570001	5.16323	XP-EHH	-
7	18150001	18160001	5.16011	XP-EHH	TRAK1
7	2340001	2350001	5.13374	XP-EHH	-
5	201440001	201450001	5.13273	XP-EHH	-
6	147260001	147270001	5.1265	XP-EHH	TatD-like
7	24150001	24160001	5.10556	XP-EHH	-
8	93420001	93430001	5.08068	XP-EHH	-
8	70170001	70180001	5.04578	XP-EHH	beta-alanine transporter like;oct-1;Rmic19902
10	136140001	136150001	5.04505	XP-EHH	TPR
9	33050001	33060001	5.04102	XP-EHH	-
1	106870001	106880001	5.01375	XP-EHH	-
2	147280001	147290001	4.96638	XP-EHH	Rmic06002
5	194710001	194720001	4.96631	XP-EHH	-
1	106740001	106750001	4.9587	XP-EHH	-
4	143260001	143270001	4.9279	XP-EHH	HARBI1;DDE;LOC119167546
7	23570001	23580001	4.9237	XP-EHH	-
8	92690001	92700001	4.9098	XP-EHH	HMCN2
1	680001	690001	4.90655	XP-EHH	Rmic00003
8	67250001	67260001	4.8875	XP-EHH	UBE2QL1
1	7770001	7780001	4.88438	XP-EHH	THAP_Znf
1	3850001	3860001	4.8643	XP-EHH	-
1	7780001	7790001	4.86034	XP-EHH	THAP
6	31960001	31970001	4.85718	XP-EHH	-
7	13200001	13210001	4.85324	XP-EHH	-
8	27660001	27670001	4.84658	XP-EHH	BRD8
1	69400001	69410001	4.8363	XP-EHH	ZNF146
5	177920001	177930001	4.80825	XP-EHH	LOC119169125
7	58960001	58970001	4.80239	XP-EHH	-
9	32970001	32980001	4.79109	XP-EHH	TBC1D25;Rmic21560
4	70450001	70460001	4.75445	XP-EHH	-
1	3870001	3880001	4.74439	XP-EHH	-
1	3860001	3870001	4.73743	XP-EHH	-
7	28140001	28150001	4.7305	XP-EHH	-
5	201700001	201710001	4.7184	XP-EHH	MLP;LOC119169489;CSRP1
2	186870001	186880001	4.71229	XP-EHH	-
6	153470001	153480001	4.71215	XP-EHH	ALP1;LOC119172494
9	33040001	33050001	4.70304	XP-EHH	-
7	31150001	31160001	4.696	XP-EHH	LOC119174056
7	24430001	24440001	4.68622	XP-EHH	-
3	167830001	167840001	4.6771	XP-EHH	LOC119164108；Rmic08962
6	147510001	147520001	4.66074	XP-EHH	-
7	28130001	28140001	4.64821	XP-EHH	-
1	5230001	5240001	4.64693	XP-EHH	-
6	32130001	32140001	4.62446	XP-EHH	-
6	151440001	151450001	4.5988	XP-EHH	TLN2;NFRKB
4	191590001	191600001	4.59791	XP-EHH	-
7	23640001	23650001	4.58699	XP-EHH	-
3	124960001	124970001	4.57591	XP-EHH	-
4	89980001	89990001	4.57269	XP-EHH	-
7	82660001	82670001	4.57003	XP-EHH	Rmic17519;Cytochrome.P450
7	148560001	148570001	4.56969	XP-EHH	Rmic18514;LOC119174835;LOC119174839
2	186910001	186920001	4.56494	XP-EHH	-
7	23710001	23720001	4.56037	XP-EHH	-
8	162180001	162190001	4.55912	XP-EHH	GALNS
2	186940001	186950001	4.54867	XP-EHH	-
7	24400001	24410001	4.5419	XP-EHH	-
2	1140001	1150001	4.54081	XP-EHH	-
8	50880001	50890001	4.52955	XP-EHH	-
5	165160001	165170001	4.52223	XP-EHH	Rmic14288;LOC119169885
7	18590001	18600001	4.5115	XP-EHH	LOC119173410
2	33450001	33460001	4.50757	XP-EHH	-
3	152680001	152690001	4.50627	XP-EHH	-
2	69490001	69500001	4.49816	XP-EHH	-
1	69450001	69460001	4.49748	XP-EHH	-
2	200670001	200680001	4.49577	XP-EHH	-
5	186490001	186500001	4.49147	XP-EHH	CEPT1
3	15910001	15920001	4.47881	XP-EHH	-
1	960001	970001	4.47514	XP-EHH	CBLL1
6	117320001	117330001	4.47231	XP-EHH	-
5	155360001	155370001	4.46623	XP-EHH	Rmic14227
7	2170001	2180001	4.44709	XP-EHH	-
9	33370001	33380001	4.44149	XP-EHH	-
1	290050001	290060001	4.43736	XP-EHH	Rmic04137;Rmic04138;MYORG
1	216860001	216870001	4.43502	XP-EHH	TUBA1
6	90070001	90080001	4.43467	XP-EHH	TXNL1
10	52140001	52150001	4.41733	XP-EHH	Thioesterase;FAS
4	4240001	4250001	4.41147	XP-EHH	-
10	39270001	39280001	4.40153	XP-EHH	-
11	13620001	13630001	4.39974	XP-EHH	POLR1A
7	8150001	8160001	4.39653	XP-EHH	DNAJC2
6	1860001	1870001	4.39317	XP-EHH	TANC2
9	142910001	142920001	4.39066	XP-EHH	-
3	3520001	3530001	4.37803	XP-EHH	WDR6
1	279300001	279310001	4.37328	XP-EHH	-
8	92530001	92540001	4.34538	XP-EHH	-
6	73700001	73710001	4.33772	XP-EHH	Serine Carboxypeptidase ;CPVL
7	16910001	16920001	4.33754	XP-EHH	STK11
4	211360001	211370001	4.33744	XP-EHH	LOC119167747
4	10700001	10710001	4.33736	XP-EHH	-
2	3330001	3340001	4.33709	XP-EHH	TBCK
8	109770001	109780001	4.33038	XP-EHH	LOC119176841
4	197990001	198000001	4.31735	XP-EHH	SIRT2
7	61400001	61410001	4.31505	XP-EHH	FBH1
1	253290001	253300001	4.30308	XP-EHH	-
7	7820001	7830001	4.30294	XP-EHH	-
10	69550001	69560001	4.30194	XP-EHH	-
10	39490001	39500001	4.2999	XP-EHH	-
8	145540001	145550001	4.29706	XP-EHH	OPLAH;5-oxoprolinase
1	279410001	279420001	4.29336	XP-EHH	Peptidase.M13;ECE1
6	152900001	152910001	4.28673	XP-EHH	-
7	2600001	2610001	4.27733	XP-EHH	-
3	71140001	71150001	4.27661	XP-EHH	-
5	98220001	98230001	4.27072	XP-EHH	-
1	290630001	290640001	4.27024	XP-EHH	TIPIN; Rmic04147
7	64330001	64340001	4.26338	XP-EHH	MMS22L
1	195010001	195020001	4.26325	XP-EHH	Dchs1
7	24190001	24200001	4.26278	XP-EHH	DOM3Z
6	50960001	50970001	4.25327	XP-EHH	-
6	152890001	152900001	4.24821	XP-EHH	-
10	23830001	23840001	4.24787	XP-EHH	-
9	100690001	100700001	4.23627	XP-EHH	-
1	106770001	106780001	4.23416	XP-EHH	Rmic01172
3	69910001	69920001	4.22126	XP-EHH	-
6	31990001	32000001	4.21799	XP-EHH	-
9	142650001	142660001	4.21634	XP-EHH	-
5	182430001	182440001	4.2057	XP-EHH	-
4	130550001	130560001	4.1964	XP-EHH	Rmic11515
6	134670001	134680001	4.19385	XP-EHH	LRR
4	142980001	142990001	4.18967	XP-EHH	LOC119167541
9	33000001	33010001	4.1868	XP-EHH	-
8	109200001	109210001	4.18565	XP-EHH	-
7	24200001	24210001	4.17737	XP-EHH	-
8	50870001	50880001	4.17254	XP-EHH	-
1	199180001	199190001	4.17007	XP-EHH	DDE_5;KIAA1109
2	186980001	186990001	4.16941	XP-EHH	-
2	186010001	186020001	4.16414	XP-EHH	-
7	7520001	7530001	4.15479	XP-EHH	LOC119173525
2	171100001	171110001	4.15401	XP-EHH	-
8	45080001	45090001	4.15137	XP-EHH	-
1	279390001	279400001	4.14265	XP-EHH	-
11	12840001	12850001	4.14257	XP-EHH	IGHMBP2
5	201710001	201720001	4.14107	XP-EHH	-
6	134320001	134330001	4.13062	XP-EHH	-
8	55820001	55830001	4.12628	XP-EHH	BMPER;LOC119176047
8	79470001	79480001	4.12532	XP-EHH	-
5	202320001	202330001	4.12285	XP-EHH	SNRNP70
11	33420001	33430001	4.12168	XP-EHH	-
7	20070001	20080001	4.11999	XP-EHH	-
8	161970001	161980001	4.11597	XP-EHH	TOP1MT
6	147590001	147600001	4.11405	XP-EHH	-
4	106560001	106570001	4.10785	XP-EHH	-
3	155400001	155410001	4.10673	XP-EHH	LOC119163913
1	107440001	107450001	4.10213	XP-EHH	-
1	22480001	22490001	4.09898	XP-EHH	-
7	27920001	27930001	4.09673	XP-EHH	-
6	151910001	151920001	4.09502	XP-EHH	-
5	202070001	202080001	4.09432	XP-EHH	AAC
1	7260001	7270001	4.09229	XP-EHH	PHF12
5	155270001	155280001	4.08088	XP-EHH	-
4	215630001	215640001	4.07293	XP-EHH	QPCTL
2	195370001	195380001	4.06542	XP-EHH	-
2	79510001	79520001	4.06525	XP-EHH	-
6	137940001	137950001	4.06147	XP-EHH	-
5	181340001	181350001	4.06142	XP-EHH	-
2	200790001	200800001	4.0545	XP-EHH	-
8	159000001	159010001	4.05407	XP-EHH	-
6	99700001	99710001	4.05306	XP-EHH	-
6	152880001	152890001	4.05051	XP-EHH	-
2	40750001	40760001	4.04343	XP-EHH	-
7	119390001	119400001	4.04228	XP-EHH	LOC119174489;ARHGAP20
3	152850001	152860001	4.03992	XP-EHH	-
8	43710001	43720001	4.03932	XP-EHH	LOC119175925;LOC119176664
1	107260001	107270001	4.03343	XP-EHH	-
6	151100001	151110001	4.03192	XP-EHH	-
7	16660001	16670001	4.02758	XP-EHH	LANCL3
10	39160001	39170001	4.02721	XP-EHH	-
6	153080001	153090001	4.02632	XP-EHH	-
8	163270001	163280001	4.01644	XP-EHH	Meckelin
4	217050001	217060001	4.01576	XP-EHH	SH3KBP1
5	93340001	93350001	4.01556	XP-EHH	-
2	40800001	40810001	4.01509	XP-EHH	-
6	90060001	90070001	4.01094	XP-EHH	LOC119172271;Rmic15821;Rmic15822
11	30900001	30910001	4.00871	XP-EHH	-
1	106640001	106650001	3.99245	XP-EHH	-
1	106630001	106640001	3.99017	XP-EHH	-
7	20260001	20270001	3.98879	XP-EHH	NSUN4
7	13940001	13950001	3.98651	XP-EHH	PTER
5	182290001	182300001	3.97955	XP-EHH	NOSIP
6	32210001	32220001	3.97953	XP-EHH	-
1	109270001	109280001	3.97875	XP-EHH	-
1	290660001	290670001	3.97306	XP-EHH	LOC119159479;HAT
5	159700001	159710001	3.97223	XP-EHH	-
7	95880001	95890001	3.97075	XP-EHH	RXFP2
4	51720001	51730001	3.96963	XP-EHH	TRIP11
5	167790001	167800001	3.96416	XP-EHH	KRR1
6	81530001	81540001	3.96202	XP-EHH	LOC119172795
11	36790001	36800001	3.95784	XP-EHH	-
2	158450001	158460001	3.95629	XP-EHH	-
4	4000001	4010001	3.95512	XP-EHH	LOC119167778;IQ_motif_EF-hand-BS
1	108370001	108380001	3.95342	XP-EHH	Rmic01184
1	2210001	2220001	3.94214	XP-EHH	-
11	12400001	12410001	3.94009	XP-EHH	-
9	21180001	21190001	3.9397	XP-EHH	-
6	117680001	117690001	3.9364	XP-EHH	Rmic16074
1	253630001	253640001	3.93396	XP-EHH	zig-8
4	1550001	1560001	3.92968	XP-EHH	HARBI1;DDE;LOC119166643;Rmic09891
9	33030001	33040001	3.92194	XP-EHH	-
7	18380001	18390001	3.91936	XP-EHH	-
7	167880001	167890001	3.91619	XP-EHH	ZMYM4
1	60040001	60050001	3.91507	XP-EHH	Rmic00546
9	33320001	33330001	3.91383	XP-EHH	-
1	106570001	106580001	3.90947	XP-EHH	-
8	111260001	111270001	3.90644	XP-EHH	-
3	158010001	158020001	3.90506	XP-EHH	-
6	134640001	134650001	3.90381	XP-EHH	-
7	18810001	18820001	3.90151	XP-EHH	Rmic16883
7	16370001	16380001	3.90025	XP-EHH	-
11	34410001	34420001	3.90007	XP-EHH	-
7	4390001	4400001	3.89479	XP-EHH	Rmic16768
10	23770001	23780001	3.89425	XP-EHH	Nup155
7	13950001	13960001	3.89406	XP-EHH	-
8	109220001	109230001	3.88719	XP-EHH	-
5	18570001	18580001	3.88537	XP-EHH	DSCAML1;Rmic12616
5	180360001	180370001	3.8853	XP-EHH	IPO7
5	155370001	155380001	3.88346	XP-EHH	-

## Sheet: Table S4
Table S4. Candidate windows based on any within-population approaches (iHS) in SEC population, Related to Figure 4.
CHR	Start	End	Value	Evidence	Genes
3	71440001	71450001	5.97641	iHS	LOC119163181;Rmic07261
10	48130001	48140001	5.49929	iHS	-
7	152980001	152990001	5.37435	iHS	-
1	256720001	256730001	5.27744	iHS	-
8	92480001	92490001	5.19826	iHS	HMCN2;Fibronectin
4	152690001	152700001	5.13131	iHS	Zfp622
4	34660001	34670001	5.07332	iHS	-
8	55830001	55840001	5.02217	iHS	BMPER;LOC119176047
4	25980001	25990001	4.97641	iHS	-
11	37070001	37080001	4.93502	iHS	SDRs
11	36880001	36890001	4.86247	iHS	-
2	149770001	149780001	4.83028	iHS	-
10	12760001	12770001	4.80032	iHS	-
6	40990001	41000001	4.77229	iHS	-
4	133220001	133230001	4.74596	iHS	-
4	110980001	110990001	4.72114	iHS	-
5	90330001	90340001	4.69766	iHS	LOC119170629;Rmic13587
7	149220001	149230001	4.67538	iHS	-
9	35180001	35190001	4.65419	iHS	-
8	53070001	53080001	4.63399	iHS	PDS5B
2	200440001	200450001	4.61468	iHS	RYamide
4	109750001	109760001	4.5962	iHS	-
10	104790001	104800001	4.57847	iHS	DHFR
7	71730001	71740001	4.56144	iHS	-
9	4590001	4600001	4.54505	iHS	-
8	92580001	92590001	4.52925	iHS	-
1	108500001	108510001	4.51401	iHS	Peptidase.M13
5	45470001	45480001	4.49929	iHS	-
3	59820001	59830001	4.48505	iHS	Rmic07102
10	67500001	67510001	4.47126	iHS	Rmic23369
1	111150001	111160001	4.4579	iHS	-
8	93000001	93010001	4.44493	iHS	-
2	68210001	68220001	4.43234	iHS	TLL1
4	182470001	182480001	4.42011	iHS	POLQ
7	70510001	70520001	4.40821	iHS	Aurora kinase;LDLRAP1
5	163030001	163040001	4.39663	iHS	-
10	38500001	38510001	4.38535	iHS	-
6	117020001	117030001	4.37435	iHS	LOC119172387;Rmic16066
1	109620001	109630001	4.36363	iHS	Peptidase.M13
11	33950001	33960001	4.35316	iHS	TMTC1;
2	55370001	55380001	4.34294	iHS	LOC119160899
1	314230001	314240001	4.33296	iHS	-
6	28360001	28370001	4.3232	iHS	LSAMP
2	133770001	133780001	4.31365	iHS	-
9	37080001	37090001	4.30431	iHS	HSD17B8
1	111540001	111550001	4.29517	iHS	-
1	108710001	108720001	4.28622	iHS	Peptidase.M13
4	170360001	170370001	4.27744	iHS	-
3	215060001	215070001	4.26884	iHS	AMN1
3	197600001	197610001	4.26041	iHS	XPO1
2	162290001	162300001	4.25214	iHS	LOC119162164
1	12440001	12450001	4.23605	iHS	-
11	37150001	37160001	4.22054	iHS	-
11	90140001	90150001	4.21298	iHS	EZH2;LOC119181089
4	171010001	171020001	4.20556	iHS	-
4	171020001	171030001	4.19108	iHS	-
5	45840001	45850001	4.18402	iHS	Immunoglobulin I-set
6	41090001	41100001	4.17707	iHS	-
4	151480001	151490001	4.17023	iHS	-
1	241530001	241540001	4.1635	iHS	-
11	30940001	30950001	4.15687	iHS	-
9	115310001	115320001	4.15034	iHS	-
11	37190001	37200001	4.1439	iHS	-
2	54960001	54970001	4.13756	iHS	DNMT3A
7	149130001	149140001	4.13131	iHS	-
3	151870001	151880001	4.12515	iHS	-
6	138220001	138230001	4.11908	iHS	LOC119172939； Rmic16273
8	92970001	92980001	4.11309	iHS	-
3	155480001	155490001	4.10718	iHS	LOC119165681
8	131750001	131760001	4.10135	iHS	ADCY2
8	131950001	131960001	4.08992	iHS	-
3	152460001	152470001	4.08432	iHS	LIPM
8	92840001	92850001	4.07878	iHS	-
7	21750001	21760001	4.07332	iHS	THAP
5	97920001	97930001	4.0626	iHS	-
6	154330001	154340001	4.05733	iHS	-
7	45780001	45790001	4.05213	iHS	LOC119174121
3	151910001	151920001	4.04191	iHS	-
1	107460001	107470001	4.03689	iHS	-
2	102490001	102500001	4.03193	iHS	LOC119161096
6	40750001	40760001	4.02702	iHS	-
3	153210001	153220001	4.02217	iHS	-
11	71810001	71820001	4.01737	iHS	SZT2;Rmic25288
2	67280001	67290001	4.01262	iHS	-
5	165110001	165120001	4.00793	iHS	-
9	142330001	142340001	4.00328	iHS	DUOX
11	37020001	37030001	3.99869	iHS	-
6	40540001	40550001	3.99414	iHS	-
10	8010001	8020001	3.98964	iHS	-
3	59800001	59810001	3.98519	iHS	-
10	116560001	116570001	3.98078	iHS	Rmic24097;Rmic24098
4	151750001	151760001	3.97641	iHS	-
4	151800001	151810001	3.97209	iHS	-
1	309980001	309990001	3.96781	iHS	SLC5A8；LOC119159634
1	254470001	254480001	3.96357	iHS	-
5	75680001	75690001	3.95938	iHS	Rmic13417
4	34670001	34680001	3.95522	iHS	-
10	135700001	135710001	3.95111	iHS	-
1	312930001	312940001	3.94703	iHS	-
7	160460001	160470001	3.94299	iHS	KIF11;POGK
1	110130001	110140001	3.93899	iHS	-
4	36910001	36920001	3.93502	iHS	-
11	12400001	12410001	3.92719	iHS	-
10	135320001	135330001	3.92333	iHS	VDR;NR1I3;LOC119179544;Rmic24468
10	38920001	38930001	3.91951	iHS	LOC119179667
10	45990001	46000001	3.91571	iHS	Rmic23117
6	143520001	143530001	3.91195	iHS	-
3	135820001	135830001	3.90453	iHS	-
11	22870001	22880001	3.90086	iHS	-
5	177680001	177690001	3.89363	iHS	LOC119169125;LOC119169126
2	7010001	7020001	3.89005	iHS	NTMT1
3	237570001	237580001	3.88651	iHS	-
6	164340001	164350001	3.8795	iHS	LOC119172986
3	23640001	23650001	3.87604	iHS	LOC119163021
1	8660001	8670001	3.8692	iHS	-
3	60360001	60370001	3.86582	iHS	-
4	168380001	168390001	3.86247	iHS	-
11	3880001	3890001	3.85914	iHS	-
5	163660001	163670001	3.85584	iHS	-
5	181340001	181350001	3.85256	iHS	-
1	312730001	312740001	3.84931	iHS	-
2	201090001	201100001	3.84287	iHS	-
8	99210001	99220001	3.83969	iHS	-
10	32470001	32480001	3.83653	iHS	-
8	82660001	82670001	3.8334	iHS	-
11	18580001	18590001	3.82719	iHS	-
8	1810001	1820001	3.82412	iHS	-
5	190850001	190860001	3.82108	iHS	-
11	107880001	107890001	3.81805	iHS	SIAH2
11	9800001	9810001	3.81504	iHS	-
2	169640001	169650001	3.80909	iHS	-
7	114880001	114890001	3.80323	iHS	LOC119173440
7	81350001	81360001	3.79457	iHS	-
1	108920001	108930001	3.79172	iHS	-
9	7410001	7420001	3.78889	iHS	-
11	3240001	3250001	3.78329	iHS	PRIMPOL
1	279410001	279420001	3.77775	iHS	ECE1;Peptidase.M13
2	152160001	152170001	3.77501	iHS	Rmic06060
2	122250001	122260001	3.77229	iHS	-
5	194160001	194170001	3.76959	iHS	RASSF8;Dscam2
3	109590001	109600001	3.76422	iHS	LARS;LOC119164908
5	161720001	161730001	3.75893	iHS	-
2	68350001	68360001	3.7563	iHS	-
10	14280001	14290001	3.7537	iHS	LOC119179842
8	92510001	92520001	3.7511	iHS	-
5	26570001	26580001	3.74596	iHS	-
5	202350001	202360001	3.74342	iHS	SNRNP70
1	289810001	289820001	3.73837	iHS	MAU2
2	147370001	147380001	3.73586	iHS	-
2	179380001	179390001	3.73337	iHS	-
7	175120001	175130001	3.72844	iHS	SLC35A2
3	165670001	165680001	3.72599	iHS	CCNT1
3	50360001	50370001	3.72356	iHS	-
2	127380001	127390001	3.71873	iHS	Rmic05792
11	67230001	67240001	3.71634	iHS	-
8	69370001	69380001	3.71396	iHS	NKIRAS1
9	114750001	114760001	3.71159	iHS	POU6F1;LOC119177745
5	117290001	117300001	3.70924	iHS	-
10	70500001	70510001	3.7069	iHS	Peptidase.M13
2	186010001	186020001	3.70457	iHS	-
10	55190001	55200001	3.70225	iHS	-
7	117620001	117630001	3.69995	iHS	Rmic17968
5	154850001	154860001	3.69766	iHS	-
1	116510001	116520001	3.69311	iHS	-
4	67040001	67050001	3.68861	iHS	LARK;Cars2
2	54430001	54440001	3.68638	iHS	-
11	25960001	25970001	3.68416	iHS	SLC25
10	69620001	69630001	3.68195	iHS	-
3	31780001	31790001	3.67756	iHS	-
1	113950001	113960001	3.67538	iHS	-
2	68560001	68570001	3.66678	iHS	-
2	182720001	182730001	3.66466	iHS	CKAP5
1	58600001	58610001	3.66044	iHS	-
3	152250001	152260001	3.65835	iHS	-
11	31250001	31260001	3.65419	iHS	-
7	20110001	20120001	3.65213	iHS	-
6	154340001	154350001	3.64803	iHS	-
6	9420001	9430001	3.646	iHS	-
6	56990001	57000001	3.64397	iHS	SIN3A
3	134390001	134400001	3.64196	iHS	-
8	169750001	169760001	3.63995	iHS	-
2	100070001	100080001	3.63796	iHS	-
5	45780001	45790001	3.63597	iHS	DSCAML
8	79190001	79200001	3.63006	iHS	LOC119176239
1	180880001	180890001	3.62811	iHS	ZNF385B
11	67300001	67310001	3.62616	iHS	-
5	19450001	19460001	3.6128	iHS	Dscam
5	179080001	179090001	3.61092	iHS	SDHA
8	169740001	169750001	3.60906	iHS	-
3	69050001	69060001	3.6072	iHS	-
11	65010001	65020001	3.6035	iHS	-
5	163240001	163250001	3.60166	iHS	-
8	22120001	22130001	3.59983	iHS	-
4	171030001	171040001	3.59801	iHS	-
1	108670001	108680001	3.5962	iHS	Neprilysin；
10	106230001	106240001	3.5926	iHS	LOC119179612
10	46070001	46080001	3.59081	iHS	-
7	81780001	81790001	3.58902	iHS	PDZRN4
3	135190001	135200001	3.58548	iHS	-
8	7790001	7800001	3.58371	iHS	SMC3
8	132190001	132200000	3.58196	iHS	-

## Sheet: Table S5
Table S5. Candidate genes identified with any across-population approaches (Fst) between SCC and SWC, Related to Figure 4.
CHR	Start	End	Value	Evidence	Genes
6	150155001	150170000	4.35311	Fst	THAP9
11	5670001	5680000	4.14194	Fst	HRAS
6	146860001	146875000	3.87726	Fst	Transposase
6	147510001	147525000	3.72065	Fst	-
6	153070001	153085000	3.50094	Fst	Aconitase
10	66380001	66395000	3.49912	Fst	SNAPC4
6	144345001	144355000	3.44979	Fst	LMBR1L
4	203615001	203630000	3.36101	Fst	TRMT13
10	66415001	66435000	3.35279	Fst	Rmic23344;THAP
11	2925001	2935000	3.1262	Fst	-
2	123275001	123295000	3.12061	Fst	MAN2B1
5	206550001	206575000	3.08386	Fst	LOC119169213
6	153940001	153955000	3.06302	Fst	TMEM50A
11	38670001	38690000	3.03221	Fst	Rmic24879
6	152820001	152840000	2.9705	Fst	-
8	109010001	109025000	2.90479	Fst	PDCD5;THAP
3	27080001	27095000	2.89547	Fst	LOC119164610;LOC119165521
11	5450001	5475000	2.88588	Fst	-
5	167940001	167955000	2.81536	Fst	PRC1
11	4380001	4390000	2.66568	Fst	RAD23B
2	4165001	4180000	2.53075	Fst	-
5	182285001	182300000	2.49674	Fst	NOSIP
10	20505001	20525000	2.47698	Fst	LOC119180191
7	10555001	10565000	2.44603	Fst	-
7	470001	485000	2.37996	Fst	WDCP
4	208100001	208115000	2.35393	Fst	RRBP1
9	95270001	95280000	2.33261	Fst	-
10	66370001	66380000	2.32255	Fst	LOC119179928;LOC119179930;SANT/Myb
6	145180001	145195000	2.32124	Fst	TIGD;LIMR
3	21370001	21385000	2.28357	Fst	LOC119164598
3	229375001	229390000	2.2819	Fst	-
11	5885001	5900000	2.28058	Fst	-
11	6585001	6595000	2.25502	Fst	ERCC6
11	4875001	4890000	2.21129	Fst	-
1	199280001	199295000	2.20843	Fst	BLTP1
11	38615001	38645000	2.20387	Fst	-
2	23080001	23100000	2.20378	Fst	COL1A1
5	194105001	194120000	2.18593	Fst	RASSF8
5	181945001	181955000	2.17311	Fst	LOC119169139
10	24310001	24325000	2.16579	Fst	-
4	199320001	199340000	2.16059	Fst	-
11	3140001	3160000	2.12374	Fst	PRIMPOL
5	206260001	206275000	2.1061	Fst	-
7	1210001	1225000	2.0962	Fst	GLYCTK;ZCCHC
6	147240001	147250000	2.07722	Fst	TatD-like
2	122980001	122990000	2.06439	Fst	-
3	91020001	91030000	2.05691	Fst	SRSF6
4	5605001	5620000	2.0419	Fst	-
9	148550001	148565000	2.02726	Fst	-
9	152390001	152405000	1.99147	Fst	-
3	145225001	145235000	1.97813	Fst	-
5	182855001	182870000	1.97683	Fst	LRP6
6	145430001	145445000	1.95643	Fst	-
11	9070001	9085000	1.94593	Fst	-
9	155070001	155085000	1.93822	Fst	Rmic22693
5	205205001	205220000	1.90478	Fst	-
5	177915001	177930000	1.87873	Fst	LOC119169125
4	203465001	203475000	1.87775	Fst	Rmic12225
5	160640001	160655000	1.86832	Fst	-
5	205250001	205265000	1.85106	Fst	-
3	156510001	156525000	1.84994	Fst	-
4	214145001	214155000	1.82284	Fst	AP5M1
2	195345001	195360000	1.80744	Fst	LOC119162272
4	199360001	199380000	1.80619	Fst	-
11	4165001	4175000	1.80283	Fst	-
2	123210001	123225000	1.78819	Fst	-
5	205185001	205200000	1.77754	Fst	-
5	179035001	179050000	1.77407	Fst	SDHA
7	119385001	119405000	1.76223	Fst	ELOVL4;LOC119174489;ARHGAP20;
6	145890001	145900000	1.74072	Fst	MTX2
11	1410001	1425000	1.73979	Fst	-
11	8175001	8185000	1.73796	Fst	LOC119181451
4	203390001	203405000	1.7218	Fst	-
8	50880001	50890000	1.70802	Fst	-
3	145290001	145300000	1.70526	Fst	-
2	4545001	4555000	1.70283	Fst	PGBD3
9	95285001	95295000	1.70134	Fst	-
11	31405001	31420000	1.69874	Fst	-
7	23565001	23575000	1.693	Fst	-
1	199935001	199945000	1.68929	Fst	-
5	188800001	188815000	1.68696	Fst	-
8	169355001	169370000	1.66759	Fst	SNTB1;SNTA1;Rmic21035;Rmic21036
6	151910001	151925000	1.6604	Fst	NFRKB
5	194720001	194730000	1.65822	Fst	-
6	152900001	152915000	1.65727	Fst	-
6	150695001	150705000	1.65323	Fst	TLN2;ZCCHC12
1	48875001	48885000	1.64253	Fst	cholinesterase;Carboxylic ester hydrolases
5	159955001	159965000	1.64049	Fst	-
9	95245001	95255000	1.62295	Fst	longicornsin-like
11	3875001	3890000	1.61945	Fst	-
11	14275001	14285000	1.61289	Fst	LOC119180786;NADK2;DUF4371
9	95260001	95270000	1.61018	Fst
5	202320001	202330000	1.60655	Fst	SNRNP70
5	195375001	195385000	1.60317	Fst	CWC27
9	148410001	148420000	1.5981	Fst	HSP60
4	203345001	203355000	1.59419	Fst	-
7	16480001	16495000	1.58874	Fst	-
5	62500001	62515000	1.56357	Fst	ZNF287
11	6390001	6400000	1.56045	Fst	-
8	107860001	107870000	1.55889	Fst	CNOT1; Rmic20317;PGBD5
11	34300001	34315000	1.55563	Fst	-
2	11920001	11930000	1.55144	Fst	-
5	174275001	174290000	1.551	Fst	-
5	202455001	202465000	1.54879	Fst	-
4	200170001	200180000	1.52528	Fst	-
4	210615001	210625000	1.51877	Fst	-
11	8050001	8060000	1.51301	Fst	VWF

## Sheet: Table S6
Table S6. Candidate windows based on any within-population approaches (iHS) in Domestic population, Related to Figure 5.
CHR	Start	End	Value	Evidence	Genes
10	136160001	136170001	6.29947	iHS	-
3	146050001	146060001	5.3776	iHS	-
2	94360001	94370001	5.07657	iHS	-
2	271690001	271700001	4.90048	iHS	HaeL06549
10	55070001	55080001	4.77554	iHS	-
4	99750001	99760001	4.67863	iHS	-
4	143340001	143350001	4.59945	iHS	ARHGEF17
10	94220001	94230001	4.5325	iHS	-
5	45930001	45940001	4.47451	iHS	-
11	83170001	83180001	4.42336	iHS	MINPP1
9	65770001	65780001	4.3776	iHS	PLP enzymes
6	38300001	38310001	4.33621	iHS	-
9	25470001	25480001	4.29842	iHS	PICALM
1	296230001	296240001	4.26366	iHS	-
1	290330001	290340001	4.23147	iHS	-
10	62290001	62300001	4.20151	iHS	-
5	109660001	109670001	4.14715	iHS	-
10	122370001	122380001	4.12233	iHS	-
3	97230001	97240001	4.09885	iHS	-
10	14110001	14120001	4.07657	iHS	-
10	125180001	125190001	4.05538	iHS	-
10	122240001	122250001	4.03518	iHS	-
9	19060001	19070001	4.01587	iHS	-
10	52270001	52280001	3.96263	iHS	Nudt3
8	29270001	29280001	3.94624	iHS	-
11	85730001	85740001	3.93044	iHS	-
1	330640001	330650001	3.9152	iHS	-
3	121530001	121540001	3.90048	iHS	-
1	143870001	143880001	3.87245	iHS	-
9	115590001	115600001	3.85909	iHS	HaeL20000;SRRM2
5	26170001	26180001	3.84612	iHS	-
1	185960001	185970001	3.79782	iHS	EHMT2
9	123880001	123890001	3.78654	iHS	-
2	206980001	206990001	3.76482	iHS	-
3	121570001	121580001	3.75435	iHS	-
6	101430001	101440001	3.74413	iHS	HaeL15401;HaeL15402;HaeL15403
1	276630001	276640001	3.73415	iHS	-
5	67300001	67310001	3.72439	iHS	-
1	326590001	326600001	3.71484	iHS	-
1	206130001	206140001	3.7055	iHS	-
5	144240001	144250001	3.67003	iHS	-
5	78200001	78210001	3.6616	iHS	HaeL12969
3	94420001	94430001	3.65332	iHS	-
3	231510001	231520001	3.62941	iHS	-
5	189930001	189940001	3.61417	iHS	-
4	57410001	57420001	3.60675	iHS	-
1	319500001	319510001	3.59945	iHS	-
11	85930001	85940001	3.59227	iHS	-
8	140350001	140360001	3.58521	iHS	-
11	24410001	24420001	3.57826	iHS	Ptp69D;HaeL22217
10	115900001	115910001	3.57142	iHS	HaeL19999;HaeL21764
4	121390001	121400001	3.56469	iHS	-
2	311150001	311160001	3.55806	iHS	-
5	24840001	24850001	3.55152	iHS	-
4	202920001	202930001	3.53875	iHS	-
3	58150001	58160001	3.5325	iHS	V5NTD
3	166930001	166940001	3.52027	iHS	ECE1
1	241130001	241140001	3.50837	iHS	-
3	27680001	27690001	3.50254	iHS	-
11	55710001	55720001	3.49679	iHS	-
3	45350001	45360001	3.49111	iHS	-
3	105390001	105400001	3.47997	iHS	SRRM1
3	69960001	69970001	3.46911	iHS	-
1	335000001	335010001	3.45852	iHS	-
10	4360001	4370001	3.45332	iHS	-
6	5480001	5490001	3.44818	iHS	-
4	24680001	24690001	3.4431	iHS	-
6	75540001	75550001	3.43808	iHS	-
1	214180001	214190001	3.42821	iHS	-
8	33770001	33780001	3.42336	iHS	HaeL17500;HaeL17501
11	20160001	20170001	3.41856	iHS	-
10	96700001	96710001	3.41381	iHS	-
3	33970001	33980001	3.40912	iHS	FEM1C
3	2910001	2920001	3.39988	iHS	-
5	21930001	21940001	3.39083	iHS	HaeL12492
10	89050001	89060001	3.38637	iHS	-
11	86010001	86020001	3.37328	iHS	-
3	57900001	57910001	3.35641	iHS	-
1	137390001	137400001	3.35229	iHS	-
5	72700001	72710001	3.34822	iHS	-
11	76780001	76790001	3.34418	iHS	-
5	169500001	169510001	3.34017	iHS	HaeL13744
5	78130001	78140001	3.33621	iHS	HaeL12968
8	115660001	115670001	3.33228	iHS	-
3	54590001	54600001	3.32838	iHS	ZIC1
9	19690001	19700001	3.32452	iHS	LRRK1
4	32360001	32370001	3.3169	iHS	-
11	86030001	86040001	3.31314	iHS	-
3	175070001	175080001	3.30941	iHS	-
9	25090001	25100001	3.30572	iHS	-
5	50510001	50520001	3.29842	iHS	-
10	105930001	105940001	3.29481	iHS	-
10	26140001	26150001	3.29124	iHS	-

## Sheet: Table S7
Table S7. KEGG enrichment of the selected genes in Domestic population identified with within-population approaches (iHS) , Related to Figure 5.
ID	Description	P-value	geneID	Count	Category
ko00290	Valine, leucine and isoleucine biosynthesis	0.00585631	HaeL19522	1	KEGG
ko00760	Nicotinate and nicotinamide metabolism	0.0335444	HaeL07963	1	KEGG
ko00270	Cysteine and methionine metabolism	0.0460041	HaeL19522	1	KEGG
ko00010	Glycolysis / Gluconeogenesis	0.0471297	HaeL22813	1	KEGG
ko00240	Pyrimidine metabolism	0.0482541	HaeL07963	1	KEGG
ko00260	Glycine, serine and threonine metabolism	0.0504993	HaeL19522	1	KEGG
ko00562	Inositol phosphate metabolism	0.0538584	HaeL22813	1	KEGG
ko00310	Lysine degradation	0.0572069	HaeL01812	1	KEGG
ko03000	Transcription factors	0.0635919	HaeL07900/HaeL21764	2	KEGG
ko04211	Longevity regulating pathway	0.0847041	HaeL01812	1	KEGG
ko03013	Nucleocytoplasmic transport	0.0901172	HaeL18884	1	KEGG
ko00230	Purine metabolism	0.10937	HaeL07963	1	KEGG
ko04090	CD molecules	0.128259	HaeL07963	1	KEGG
ko00537	Glycosylphosphatidylinositol (GPI)-anchored proteins	0.165972	HaeL07963	1	KEGG
ko05014	Amyotrophic lateral sclerosis	0.26701	HaeL18884	1	KEGG
ko03019	Messenger RNA biogenesis	0.345829	HaeL18884	1	KEGG

## Sheet: Table S8
Table S8:Differently abundant species between SCC and SEC. P-value is produced using Wilcox Test.
R.microplus
Species	SCC		SEC		Wilcox Test
	mean	standard_error	mean	standard_error	P-value	Q-value
Coxiella	0.572728	0.199065	0.468608	0.183065	0.125188	0.375565
Babesia	0.0503558	0.0978915	0.0505083	0.0878644	0.61439	0.858365
Francisella	0.157257	0.0999228	0.172922	0.10734	0.546915	0.546915
Theileria	0.00244829	0.00162113	0.00275893	0.00201486	0.490188	0.830276
Anaplasma	0.0820129	0.144048	0.106126	0.118692	0.436787	0.685686
Rickettsia	0.0781471	0.0884505	0.0544207	0.10907	0.677266	0.677266
Hepatozoon	6.92457e-07	2.64677e-06	2.43754e-06	1.925e-06	0.0738602	0.11079
Ehrlichia	0.0115533	0.0138258	0.0946805	0.0252196	0.000742512	0.000801351
Bartonella	0.176794	0.117322	0.186003	0.11862	0.775823	0.775823
Candidatus_Neoehrlichia	0.00148416	0.00113666	0.00252627	0.000882999	0.00753067	0.0105808
Borrelia	0.0129586	0.0103468	0.0223049	0.0262689	0.259273	0.259273
Toxoplasma	0.00613351	0.00367167	0.00708171	0.00383865	0.511083	0.511083

## Sheet: Table S9
Table S9:Differently abundant species between SCC and SWC. P-value is produced using Wilcox Test.
R.microplus
Species	SCC		SWC		Wilcox Test
	mean	standard_error	mean	standard_error	P-value	Q-value
Coxiella	0.572728	0.199065	0.529949	0.176032	0.260871	0.391306
Babesia	0.0503558	0.0978915	0.0460471	0.0896034	0.822083	0.858365
Francisella	0.157257	0.0999228	0.114112	0.090337	0.00794344	0.0238303
Theileria	0.00244829	0.00162113	0.00259841	0.00156199	0.854396	0.854396
Anaplasma	0.0820129	0.144048	0.0693554	0.21531	0.956713	0.956713
Rickettsia	0.0781471	0.0884505	0.201012	0.0547077	9.47965e-10	2.8439e-09
Hepatozoon	6.92457e-07	2.64677e-06	5.44991e-07	4.14662e-06	0.294725	0.294725
Ehrlichia	0.0115533	0.0138258	0.0100221	0.10489	0.000801351	0.000801351
Bartonella	0.176794	0.117322	0.121621	0.107391	0.00415158	0.0124548
Candidatus_Neoehrlichia	0.00148416	0.00113666	0.00101092	0.00155848	0.0105808	0.0105808
Borrelia	0.0129586	0.0103468	0.0152879	0.0221628	0.129215	0.193822
Toxoplasma	0.00613351	0.00367167	0.00567064	0.00388345	0.392259	0.511083

## Sheet: Table S10
Table S10:Differently abundant species between SEC and SWC. P-value is produced using Wilcox Test.
R.microplus
Species	SEC		SWC		Wilcox Test
	mean	standard_error	mean	standard_error	P-value	Q-value
Coxiella	0.468608	0.183065	0.529949	0.176032	0.52854	0.52854
Babesia	0.0505083	0.0878644	0.0460471	0.0896034	0.858365	0.858365
Francisella	0.172922	0.10734	0.114112	0.090337	0.0604522	0.0906784
Theileria	0.00275893	0.00201486	0.00259841	0.00156199	0.553517	0.830276
Anaplasma	0.106126	0.118692	0.0693554	0.21531	0.457124	0.685686
Rickettsia	0.0544207	0.10907	0.201012	0.0547077	1.36675e-06	2.05013e-06
Hepatozoon	2.43754e-06	1.925e-06	5.44991e-07	4.14662e-06	0.0209169	0.0627507
Ehrlichia	0.0946805	0.0252196	0.0100221	0.10489	4.53103e-05	0.000135931
Bartonella	0.186003	0.11862	0.121621	0.107391	0.0689698	0.103455
Candidatus_Neoehrlichia	0.00252627	0.000882999	0.00101092	0.00155848	0.000469515	0.00140854
Borrelia	0.0223049	0.0262689	0.0152879	0.0221628	0.122101	0.193822
Toxoplasma	0.00708171	0.00383865	0.00567064	0.00388345	0.286339	0.511083

## Sheet: Table S11
Table S11:Differently abundant species between Domestic and Overseas. P-value is produced using Wilcox Test.
H.longicornis
Species	Domestic		Overseas		Wilcox Test
	mean	standard_error	mean	standard_error	P-value	Q-value
Coxiella	0.76169	0.236814	0.893996	0.197186	0.0198656	0.0297984
Babesia	0.0218933	0.0613063	0.00248352	0.00360041	0.0149089	0.0297984
Francisella	0.0924093	0.100145	0.0540334	0.0952289	0.00273405	0.0164043
Theileria	0.0151766	0.0595947	0.00415789	0.00468075	0.723743	0.763714
Anaplasma	0.0225248	0.058967	0.00496817	0.00704533	0.00969449	0.0290835
Rickettsia	0.0488683	0.0824682	0.014758	0.0211243	0.000556399	0.00667679
Hepatozoon	1.80841e-05	7.28341e-05	5.27015e-06	9.36412e-06	0.403733	0.48448
Ehrlichia	0.00402815	0.00412982	0.00465657	0.00508375	0.763714	0.763714
Bartonella	0.108832	0.116406	0.0662183	0.126951	0.0133525	0.0297984
Candidatus_Neoehrlichia	0.00108781	0.00111313	0.000664015	0.00118437	0.0253267	0.0337689
Borrelia	0.00918526	0.0135413	0.00435951	0.00917256	0.00557937	0.0223175
Toxoplasma	0.00916106	0.0130157	0.00341189	0.00556063	0.0185076	0.0297984

[truncated: 1 more sheets: Table S12]
